# Supplementary material for: Using Forum Theater as a Teaching Tool to Combat Patient Bias Directed Toward Health Care Professionals
Source: MedEdPORTAL. 2020 Nov 20;16:11022. doi: 10.15766/mep_2374-8265.11022 (PMC7678028; doi:10.15766/mep_2374-8265.11022)
Supplement: Supplementary file 1 — Presentation.pptxFacilitator Guide.docxPrefilmed Scenario.m4vEvaluation Form.docx [file mep_2374-8265.11022-s001.zip]

Archive with 5 entries (5 files):
- A. Presentation.pptx
- B. Facilitator Guide.docx
- C. Prefilmed Scenario.m4v
- D. Evaluation Form.docx
- _Educational_Summary_Report_11022.pdf
